# Supplementary material for: The role of cuproptosis-related gene in the classification and prognosis of melanoma
Source: Front Immunol. 2022 Oct 19;13:986214. doi: 10.3389/fimmu.2022.986214 (PMC9632664; doi:10.3389/fimmu.2022.986214)
Supplement: Supplementary File 1 — 98 drugs were with significant differences in IC50 concentrations between high and low risk groups. [file DataSheet_1.zip]

Archive with 99 entries (98 files):
- 1.durgSenstivity/
- 1.durgSenstivity/durgSenstivity.MG.132.pdf
- 1.durgSenstivity/durgSenstivity.QS11.pdf
- 1.durgSenstivity/durgSenstivity.Imatinib.pdf
- 1.durgSenstivity/durgSenstivity.Vinblastine.pdf
- 1.durgSenstivity/durgSenstivity.OSI.906.pdf
- 1.durgSenstivity/durgSenstivity.ATRA.pdf
- 1.durgSenstivity/durgSenstivity.ABT.888.pdf
- 1.durgSenstivity/durgSenstivity.Sorafenib.pdf
- 1.durgSenstivity/durgSenstivity.CGP.60474.pdf
- 1.durgSenstivity/.DS_Store
- __MACOSX/1.durgSenstivity/._.DS_Store
- 1.durgSenstivity/durgSenstivity.Vorinostat.pdf
- 1.durgSenstivity/durgSenstivity.Bleomycin.pdf
- 1.durgSenstivity/durgSenstivity.IPA.3.pdf
- 1.durgSenstivity/durgSenstivity.FTI.277.pdf
- 1.durgSenstivity/durgSenstivity.XMD8.85.pdf
- 1.durgSenstivity/durgSenstivity.BI.D1870.pdf
- 1.durgSenstivity/durgSenstivity.PAC.1.pdf
- 1.durgSenstivity/durgSenstivity.Bosutinib.pdf
- 1.durgSenstivity/durgSenstivity.Sunitinib.pdf
- 1.durgSenstivity/durgSenstivity.MK.2206.pdf
- 1.durgSenstivity/durgSenstivity.LFM.A13.pdf
- 1.durgSenstivity/durgSenstivity.Salubrinal.pdf
- 1.durgSenstivity/durgSenstivity.Embelin.pdf
- 1.durgSenstivity/durgSenstivity.DMOG.pdf
- 1.durgSenstivity/durgSenstivity.BAY.61.3606.pdf
- 1.durgSenstivity/durgSenstivity.Bicalutamide.pdf
- 1.durgSenstivity/durgSenstivity.GW.441756.pdf
- 1.durgSenstivity/durgSenstivity.NSC.87877.pdf
- 1.durgSenstivity/durgSenstivity.CGP.082996.pdf
- 1.durgSenstivity/durgSenstivity.Docetaxel.pdf
- 1.durgSenstivity/durgSenstivity.BMS.536924.pdf
- 1.durgSenstivity/durgSenstivity.NVP.TAE684.pdf
- 1.durgSenstivity/durgSenstivity.WO2009093972.pdf
- 1.durgSenstivity/durgSenstivity.Nilotinib.pdf
- 1.durgSenstivity/durgSenstivity.RDEA119.pdf
- 1.durgSenstivity/durgSenstivity.Elesclomol.pdf
- 1.durgSenstivity/durgSenstivity.WZ.1.84.pdf
- 1.durgSenstivity/durgSenstivity.Cytarabine.pdf
- 1.durgSenstivity/durgSenstivity.Lenalidomide.pdf
- 1.durgSenstivity/durgSenstivity.Parthenolide.pdf
- 1.durgSenstivity/durgSenstivity.PF.4708671.pdf
- 1.durgSenstivity/durgSenstivity.CMK.pdf
- 1.durgSenstivity/durgSenstivity.CHIR.99021.pdf
- 1.durgSenstivity/durgSenstivity.JNK.Inhibitor.VIII.pdf
- 1.durgSenstivity/durgSenstivity.JNK.9L.pdf
- 1.durgSenstivity/durgSenstivity.Bryostatin.1.pdf
- 1.durgSenstivity/durgSenstivity.VX.702.pdf
- 1.durgSenstivity/durgSenstivity.Methotrexate.pdf
- 1.durgSenstivity/durgSenstivity.Camptothecin.pdf
- 1.durgSenstivity/durgSenstivity.GNF.2.pdf
- 1.durgSenstivity/durgSenstivity.NVP.BEZ235.pdf
- 1.durgSenstivity/durgSenstivity.AMG.706.pdf
- 1.durgSenstivity/durgSenstivity.Vinorelbine.pdf
- 1.durgSenstivity/durgSenstivity.X17.AAG.pdf
- 1.durgSenstivity/durgSenstivity.Rapamycin.pdf
- 1.durgSenstivity/durgSenstivity.PLX4720.pdf
- 1.durgSenstivity/durgSenstivity.GDC.0449.pdf
- 1.durgSenstivity/durgSenstivity.Dasatinib.pdf
- 1.durgSenstivity/durgSenstivity.AZD6482.pdf
- 1.durgSenstivity/durgSenstivity.ZM.447439.pdf
- 1.durgSenstivity/durgSenstivity.A.770041.pdf
- 1.durgSenstivity/durgSenstivity.Pazopanib.pdf
- 1.durgSenstivity/durgSenstivity.AZD7762.pdf
- 1.durgSenstivity/durgSenstivity.AZD8055.pdf
- 1.durgSenstivity/durgSenstivity.Roscovitine.pdf
- 1.durgSenstivity/durgSenstivity.AZD6244.pdf
- 1.durgSenstivity/durgSenstivity.Erlotinib.pdf
- 1.durgSenstivity/durgSenstivity.Thapsigargin.pdf
- 1.durgSenstivity/durgSenstivity.AICAR.pdf
- 1.durgSenstivity/durgSenstivity.FH535.pdf
- 1.durgSenstivity/durgSenstivity.PD.0332991.pdf
- 1.durgSenstivity/durgSenstivity.Metformin.pdf
- 1.durgSenstivity/durgSenstivity.PF.02341066.pdf
- 1.durgSenstivity/durgSenstivity.MS.275.pdf
- 1.durgSenstivity/durgSenstivity.Mitomycin.C.pdf
- 1.durgSenstivity/durgSenstivity.BX.795.pdf
- 1.durgSenstivity/durgSenstivity.Epothilone.B.pdf
- 1.durgSenstivity/durgSenstivity.SB.216763.pdf
- 1.durgSenstivity/durgSenstivity.SL.0101.1.pdf
- 1.durgSenstivity/durgSenstivity.GDC0941.pdf
- 1.durgSenstivity/durgSenstivity.AP.24534.pdf
- 1.durgSenstivity/durgSenstivity.Gemcitabine.pdf
- 1.durgSenstivity/durgSenstivity.Gefitinib.pdf
- 1.durgSenstivity/durgSenstivity.AZD.2281.pdf
- 1.durgSenstivity/durgSenstivity.BI.2536.pdf
- 1.durgSenstivity/durgSenstivity.BIBW2992.pdf
- 1.durgSenstivity/durgSenstivity.PHA.665752.pdf
- 1.durgSenstivity/durgSenstivity.Z.LLNle.CHO.pdf
- 1.durgSenstivity/durgSenstivity.AZ628.pdf
- 1.durgSenstivity/durgSenstivity.S.Trityl.L.cysteine.pdf
- 1.durgSenstivity/durgSenstivity.ABT.263.pdf
- 1.durgSenstivity/durgSenstivity.Temsirolimus.pdf
- 1.durgSenstivity/durgSenstivity.PD.0325901.pdf
- 1.durgSenstivity/durgSenstivity.KIN001.135.pdf
- 1.durgSenstivity/durgSenstivity.AUY922.pdf
- 1.durgSenstivity/durgSenstivity.BMS.708163.pdf
- 1.durgSenstivity/durgSenstivity.PD.173074.pdf
